# Supplementary material for: Afterload-related reference values for myocardial work indices
Source: Cardiovasc Ultrasound. 2021 Jun 24;19:24. doi: 10.1186/s12947-021-00253-2 (PMC8228927; doi:10.1186/s12947-021-00253-2)
Supplement: Supplementary file 1 — Additional file 1. Data. [file 12947_2021_253_MOESM1_ESM.xlsx]

## Sheet: 90-100
	age	sex	height	weight	BSI	SBP	DBP	GWI	GCW	GWW	GWE	HR	FR	GLS	EF	LVMI	glucose	cho
1	39	M	158	64	1.65	90	60	1318	1500	32	97	75	86	-18	62	97.2297	4.2	3.4
2	40	F	162	53	1.55	99	73	1522	1797	48	97	68	86	-19	59	72.7178	4.4	3.4
3	40	F	155	50	1.47	98	66	1620	1754	41	97	72	81	-19	58	73.4517	3.9	2.9
4	32	F	158	49	1.47	96	61	1912	2059	30	98	80	86	-23	70	71.5444	5	3
5	40	F	159	58	1.59	96	66	1754	1866	46	97	86	86	-22	65	76.0779	4.2	4.2
6	18	F	163	55	1.58	94	62	1274	1521	69	94	91	84	-17	60	58.7308	5.8	3.9
7	20	F	156	48	1.45	93	60	1605	1773	33	97	81	86	-21	61	81.1954	4.6	3.6
8	48	F	168	61	1.69	93	59	1587	1765	31	98	70	86	-20	64	64.0305	5.2	4.2
9	26	F	173	72	1.85	97	60	1890	2027	35	98	74	84	-23	63	59.2604	4.3	4.3
10	24	F	162	51	1.53	97	68	1497	1869	33	98	69	79	-21	59	68.9526	4.4	3.1
11	31	M	170	60	1.69	96	64	1624	1728	22	98	74	86	-20	66	82.3195	5.4	4.4
12	27	F	167	60	1.68	97	74	1555	1828	72	94	73	86	-20	72	61.6255	5.1	3.8
13	40	F	160	58	1.61	94	53	1597	1708	55	96	82	84	-20	65	81.9137	4.1	4.1
14	17	F	166	57	1.64	99	65	1681	1816	44	96	65	86	-20	63	66.2635	5.8	2.8
15	37	F	161	55	1.55	95	68	1771	2036	32	98	82	86	-22	61	77.0164	4.6	3.6
16	28	F	159	54	1.53	95	61	1377	1621	55	96	76	84	-19	64	63.2657	4.9	4.9

## Sheet: 100-110
	age	sex	height	weight	BSI	SBP	DBP	GWI	GCW	GWW	GWE	HR	FR	GLS	EF	LVMI	glucose	cho
1	29	F	160	52	1.53	104	69	1865	2099	74	96	72	86	-21	65	61.5592	5.5	3.8
2	57	F	158	48	1.46	106	62	1452	1623	30	98	65	86	-17	64	76.0632	4.8	4.2
3	45	F	162	50	1.51	102	70	1902	2186	34	98	85	84	-22	71	67.9896	5.2	3
4	50	F	166	68	1.76	107	74	1731	2027	62	96	59	86	-20	62	82.3602	4	5
5	46	F	153	54	1.5	103	75	1843	2024	31	98	87	86	-22	68	76.9848	4.6	3.2
6	23	F	167	57	1.64	109	65	1851	2000	59	96	92	86	-20	63	56.7157	5.1	3.8
7	62	F	164	60	1.65	105	80	1956	2282	76	96	71	84	-23	70	78.7062	5.4	4.6
8	18	F	163	48	1.5	107	64	1826	2002	31	98	68	84	-21	61	54.584	4.9	3.1
9	57	F	157	57	1.57	102	66	1786	2072	27	98	58	84	-22	67	73.8497	4.4	3.5
10	34	F	162	49	1.5	102	67	1551	1855	116	93	75	84	-19	63	91.8754	5	4.4
11	19	F	168	50	1.56	105	68	1945	2018	50	97	80	86	-21	63	65.5396	4.9	4.3
12	43	M	165	60	1.66	106	71	1574	1794	37	97	70	86	-19	61	81.7928	5.6	3.9
13	32	F	170	62	1.72	103	62	1739	2066	89	96	83	74	-21	60	65.8898	4.21	4.5
14	47	F	158	53	1.52	102	69	1574	1805	29	98	76	81	-20	62	80.7686	4.8	4.6
15	50	F	150	55	1.49	107	60	1887	2087	61	96	91	84	-20	64	77.8489	5.6	3.7
16	20	F	160	50	1.61	106	65	1653	1880	48	97	84	86	-20	61	70.0172	5	4.7
17	47	F	158	60	1.61	107	66	1573	1950	100	95	79	86	-19	57	81.2867	4.9	3.8
18	51	M	163	60	1.64	107	67	1949	2188	25	98	73	86	-22	72	106.924	5.8	3.2
19	44	M	165	60	1.66	106	74	1793	1909	24	98	75	84	-20	61	53.7321	6	4
20	58	F	160	60	1.62	104	53	1767	1890	61	96	85	81	-19	65	79.6131	4.9	3
21	14	F	162	52	1.54	105	71	1522	1902	61	96	72	86	-20	62	47.4952	4.2	3.6
22	24	F	163	60	1.64	103	73	1902	2133	67	96	81	86	-23	65	53.9133	4.1	3.8
23	31	F	155	57	1.55	106	68	1864	2155	52	97	73	86	-21	63	77.1376	4.6	4.2
24	45	F	160	60	1.68	108	70	1723	2069	72	96	85	86	-21	63	79.6604	5.8	3.9
25	39	M	174	75	1.9	106	68	1594	1830	39	97	91	74	-20	69	82.4561	5.2	3.7
26	32	M	172	80	1.93	101	67	1488	1692	42	97	88	69	-18	68	95.516	6	4.2
27	57	F	158	55	1.55	109	70	1692	2030	59	96	68	84	-19	63	70.576	5.3	4
28	41	F	163	60	1.64	107	68	1702	1884	35	97	69	86	-21	67	70.9053	5.2	4.2
29	19	F	162	50	1.51	106	66	1854	2103	46	97	83	86	-21	63	54.9683	4.6	2.8

## Sheet: 110-120
	age	sex	height	weight	BSI	SBP	DBP	GWI	GCW	GWW	GWE	HR	FR	GLS	EF	LVMI	glucose	glo
1	65	F	160	74	1.77	116	61	2199	2476	34	98	56	81	-23	74	72.3268	5.3	3.9
2	32	F	157	60	1.6	117	73	1550	1911	121	93	75	86	-19	64	75.6083	5.1	4.4
3	49	F	163	63	1.68	114	63	1977	2084	76	95	74	84	-21	66	71.0861	4.2	4.3
4	39	F	155	52	1.49	110	68	1575	1916	61	96	70	84	-19	64	69.1215	4.6	3.2
5	33	F	157	60	1.6	112	65	2164	2326	30	98	76	86	-23	75	88.9643	5.9	3.3
6	58	F	154	57	1.54	118	78	1886	2247	47	97	82	86	-21	61	90.7408	5.2	2.9
7	52	F	158	53	1.52	112	65	2115	2353	35	98	90	86	-23	65	75.9564	4.5	4.6
8	34	F	165	62	1.68	110	61	2040	2182	33	98	82	84	-22	65	80.3998	5.4	3.4
9	58	F	150	55	1.49	110	69	1735	2088	66	95	79	86	-22	65	70.0187	3.9	4.3
10	48	F	165	70	1.77	110	74	2038	2196	20	98	77	86	-22	71	88.042	6	3
11	22	M	178	78	1.96	114	69	1690	1976	40	96	82	81	-19	57	77.7325	5.7	4.8
12	50	F	165	55	1.6	111	68	1892	2127	21	96	84	84	-21	69	64.4281	4.8	5.1
13	31	M	170	75	1.86	121	76	1662	1947	50	97	76	84	-17	55	75.1513	4.3	3.9
14	34	F	161	50	1.51	116	79	2211	2562	42	97	79	84	-23	69	61.895	4.6	3.6
15	32	F	156	40	1.34	111	81	1956	2237	63	97	90	86	-21	64	52.3804	5.1	4.8
16	45	F	160	58	1.6	111	70	2218	2352	15	99	85	86	-23	71	66.2514	5.4	4
17	48	F	160	60	1.62	118	76	1933	2199	47	97	73	86	-21	61	78.2913	5.3	3.2
18	16	M	179	85	2.04	116	68	1926	2125	31	98	85	79	-19	57	75.8994	4.6	4.6
19	13	M	155	45	1.4	113	68	2043	2198	49	97	72	84	-22	68	73.5551	4.9	3.5
20	40	F	166	63	1.7	118	74	2056	2368	79	96	86	84	-21	59	66.4175	5.2	3.3
21	54	F	158	56	1.56	118	80	2313	2500	52	97	89	86	-22	61	62.955	4.8	3.4
22	50	F	164	65	1.71	118	80	1882	2261	89	95	79	86	-21	63	90.9958	5	4.9
23	44	M	170	64	1.74	113	81	2033	2242	35	96	95	86	-21	62	79.9246	4.7	4.5
24	39	F	155	53	1.5	118	74	1872	2034	43	96	80	86	-19	73	65.4151	5.6	2.9
25	41	M	180	72	1.91	117	79	2104	2281	32	98	76	69	-20	65	78.6452	5.7	4
26	38	M	174	78	1.93	113	70	1667	1998	67	96	77	84	-18	59	98.7666	5.1	4.6
27	49	M	173	76	1.9	119	82	1792	2120	87	95	82	86	-19	67	81.6534	5.9	3.1
28	45	M	174	70	1.84	115	76	1463	1678	64	96	94	86	-17	65	69.1269	3.9	4.2
29	25	F	170	55	1.63	115	66	1637	1980	40	98	74	84	-19	58	70.3304	4.7	4.9
30	35	F	168	59	1.67	115	66	1589	1973	82	95	74	86	-18	63	61.6823	5	3.4
31	47	F	158	60	1.61	117	67	1682	2093	109	95	75	84	-19	57	82.3574	4.3	4.1
32	31	M	180	85	2.05	117	69	1535	1757	98	94	77	84	-17	61	76.6354	5.4	4.4
33	41	F	160	51	1.51	115	70	1731	2024	44	97	72	86	-20	60	72.8716	5.1	4.2
34	34	F	163	70	1.76	112	81	1839	2059	30	98	82	84	-19	60	60.2006	4.8	4.7

## Sheet: 120-130
	age	sex	height	weight	BSI	SBP	DBP	GWI	GCW	GWW	GWE	HR	FR	GLS	EF	LVMI	glucose	glo
1	51	F	161	67	1.71	128	80	2232	2498	63	97	63	86	-22	72	67.2354	4.2	4.2
2	56	M	170	65	1.75	125	73	2061	2498	64	97	75	86	-21	66	101.614	5.2	3.9
3	41	F	160	54	1.55	121	78	2304	2605	75	97	82	86	-22	64	65.9624	4.3	4.8
4	38	F	160	55	1.56	120	74	1992	2395	68	97	79	86	-22	63	58.4299	4.8	4.6
5	39	M	175	73	1.88	128	76	1931	2301	72	95	64	84	-20	71	81.3194	5	5
6	30	M	175	75	1.9	127	79	1991	2239	97	95	90	81	-20	58	75.3987	5.2	3.8
7	10	M	150	65	1.6	127	64	1890	2158	75	96	58	84	-18	63	62.3795	4.9	4
8	53	F	156	45	1.41	121	60	1966	2358	42	98	72	84	-21	66	77.8992	4.1	3
9	47	F	167	68	1.76	121	76	1858	2146	66	96	77	86	-20	65	88.7207	4.3	4.9
10	34	F	160	56	1.58	124	73	1975	2209	122	94	69	86	-20	68	64.3014	4.6	4.2
11	51	F	155	50	1.47	128	75	2058	2433	50	97	65	86	-20	67	84.6881	4	4.6
12	50	F	158	62	1.63	128	86	2163	2353	55	97	66	86	-20	71	76.7921	5	3.2
13	50	F	162	62	1.66	127	82	1917	2225	65	96	73	84	-19	66	84.5376	4.1	3.5
14	49	F	162	54	1.57	121	78	1976	2241	50	97	84	81	-19	61	60.7574	6	4.3
15	45	M	173	68	1.81	127	86	1840	2132	31	98	71	86	-19	64	96.6097	5.1	3.8
16	29	F	158	49	1.47	125	80	2050	2278	43	98	79	86	-20	67	64.0697	5	4
17	29	F	167	76	1.85	122	75	1870	2142	61	97	76	74	-19	66	79.3458	3.9	4.4
18	15	M	186	69	1.92	122	66	1956	2298	56	97	80	86	-21	65	80.4633	4.7	4.7
19	43	F	156	55	1.53	120	81	1834	2257	88	96	66	86	-20	64	66.3046	4.4	5.2
20	40	M	178	86	2.04	126	70	1930	2061	55	96	73	86	-19	63	81.4204	5.2	3.9
21	45	F	158	65	1.66	127	80	2174	2398	47	98	90	84	-21	62	77.7578	4.9	5
22	51	F	168	63	1.72	129	81	2479	2686	75	97	81	84	-21	71	76.3139	5.9	4.6
23	23	F	160	48	1.48	124	76	1971	2353	97	96	96	84	-20	64	51.3816	4.2	4.8
24	45	F	160	55	1.56	129	77	1797	2211	64	97	82	86	-20	59	84.0417	4.7	4.6
25	59	F	164	76	1.83	121	79	1945	2179	59	97	74	86	-20	67	78.0461	4.6	3.9
26	32	M	173	76	1.9	129	83	1949	2362	113	94	78	86	-20	61	70.4407	4.9	3.1
27	46	M	172	80	1.93	127	80	2437	2682	34	98	69	84	-23	70	72.9063	5.2	4.9
28	47	F	160	60	1.62	127	72	2351	2512	50	97	86	86	-23	65	70.7229	4.8	4.2
29	39	M	175	82	1.98	122	59	1958	2213	72	96	72	84	-19	64	91.5043	5.2	3.8
30	49	F	158	66	1.67	123	83	2044	2243	68	96	62	86	-20	64	75.7345	5.2	4.1
31	26	F	156	53	1.51	124	77	2098	2226	43	97	85	81	-19	61	69.5708	4.9	3
32	45	M	175	62	1.76	127	84	2317	2609	58	98	59	84	-22	65	88.3762	4.3	3.5
33	32	M	180	75	1.94	129	80	1912	2299	48	97	64	86	-19	61	74.3551	5.6	3.2
34	37	F	164	57	1.62	126	68	1895	2176	47	97	86	84	-18	63	74.3774	4.8	3.8
35	24	F	170	59	1.68	126	65	1965	2235	57	97	67	86	-20	61	72.2063	4.2	4.6
36	50	F	163	55	1.58	129	71	1979	2338	76	95	90	81	-18	60	72.9519	5.1	3.5
37	25	F	163	60	1.64	123	73	2290	2560	45	98	59	79	-22	65	59.0748	4	4.6
38	26	F	160	55	1.56	120	72	2146	2310	63	97	54	84	-21	70	53.9894	5.8	3.9
39	49	F	165	72	1.79	127	77	2367	2584	77	96	68	81	-23	68	67.1555	4.9	3.4
40	21	F	161	48	1.48	121	74	2288	2412	66	96	63	86	-23	72	58.9808	4.6	4.1
41	58	F	155	65	1.64	123	84	2064	2286	86	96	91	86	-21	64	72.2171	4.1	3.6
42	50	F	150	55	1.49	128	80	2258	2497	73	96	76	86	-20	64	63.5215	5.7	3.1
43	31	M	170	75	1.86	121	76	1662	1947	50	97	73	86	-17	55	75.6536	4.8	4.9
44	27	F	170	60	1.69	122	77	2015	2336	41	98	78	86	-21	62	75.0275	4.5	4.1
45	28	M	168	59	1.67	128	74	2034	2305	36	98	70	86	-20	63	80.2574	5.1	3.9

## Sheet: 130-140
	age	sex	height	weight	BSI	SBP	DBP	GWI	GCW	GWW	GWE	HR	FR	GLS	EF	LVMI	glucose	glo
1	49	F	162	55	1.58	134	87	2130	2417	70	97	75	86	-18	64	73.1303	5.4	3.6
2	70	F	158	45	1.42	132	69	2193	2499	151	93	69	86	-21	79	72.5874	4.8	4.5
3	50	M	165	73	1.8	133	76	2264	2514	54	97	82	84	-21	66	81.974	3.9	2.9
4	56	F	164	80	1.87	139	81	1892	2246	58	97	77	79	-19	60	68.3288	5.6	3.8
5	61	M	170	70	1.81	130	79	2543	2883	34	98	65	84	-24	73	89.2783	4.8	4.6
6	32	M	172	70	1.83	130	80	1855	2152	47	97	69	86	-18	61	99.5575	4	4.7
7	54	F	163	60	1.64	134	83	2394	2897	94	96	85	86	-22	69	76.0386	5	3.9
8	60	F	155	55	1.53	139	88	2007	2280	137	93	76	86	-20	67	65.1764	4.9	3.1
9	45	M	173	82	1.96	130	78	2201	2557	78	96	71	86	-21	64	79.3582	5.1	4
10	43	F	160	61	1.63	136	89	2624	2801	46	98	73	84	-23	70	67.6524	4.2	4
11	61	F	160	65	1.68	130	73	2822	3041	75	97	74	84	-25	78	75.8918	5.8	3.6
12	36	M	170	68	1.79	132	69	2165	2399	52	97	79	86	-20	65	78.6869	5	4.9
13	30	M	183	88	2.1	133	80	2029	2253	90	96	80	84	-18	64	84.0412	4.1	3.1
14	33	F	165	55	1.6	130	78	2410	2773	99	96	86	81	-23	66	60.7149	4.6	3.8
15	31	M	173	81	1.95	133	82	2189	2544	109	95	90	86	-21	62	86.0796	5.6	4.2
16	43	F	159	54	1.54	130	77	2025	2515	148	93	59	86	-20	69	78.4503	4.2	4.5
17	18	M	180	85	2.05	132	72	1951	2266	93	95	75	84	-17	54	70.7922	4.8	4.4
18	54	F	165	65	1.72	132	83	2555	2740	32	98	84	81	-22	66	65.7892	4	3.4
19	18	M	176	75	1.91	132	80	1907	2148	96	95	57	86	-18	63	70.424	4.3	3.2
20	42	F	165	78	1.85	133	70	2464	2750	97	96	92	86	-22	69	60.5507	5.2	4.6
21	46	F	158	63	1.64	138	79	2463	2686	90	96	68	86	-22	67	66.3917	5.6	3.8
22	45	M	170	70	1.81	137	82	1928	2306	87	96	72	86	-18	62	77.2456	5.4	5.1
23	19	M	169	80	1.91	136	70	2641	2837	54	97	77	84	-23	65	86.2982	4.9	4.9
24	57	F	167	70	1.79	132	67	2006	2377	31	98	82	81	-19	62	48.1575	5.8	3.8
25	30	M	166	82	1.9	133	78	2004	2153	71	96	80	86	-19	58	86.8616	5.2	4.8
26	24	F	160	55	1.56	137	84	2415	2793	73	97	74	86	-21	64	62.922	4.2	3.8
27	52	F	163	62	1.67	132	84	2240	2581	39	98	83	84	-21	64	63.7322	5.2	4.5
28	44	M	178	83	2.01	130	78	1939	2252	53	97	79	86	-20	62	92.2065	4.6	4.6
29	50	F	162	67	1.72	136	80	2440	2625	31	98	90	86	-22	66	78.9248	4.5	4.3
30	24	M	165	87	1.94	130	77	2203	2458	64	97	59	86	-20	62	80.7707	5	3.2
31	24	M	176	72	1.88	137	92	1871	2343	81	96	84	84	-19	57	79.8929	4.8	4.2
32	54	M	179	85	2.04	133	77	2185	2410	57	96	76	81	-21	60	94.3015	5.6	4.9
33	63	M	180	85	2.05	135	85	1998	2360	147	93	79	86	-17	68	84.1062	4.2	3.8
34	49	F	162	81	1.86	134	81	2586	2911	54	98	77	84	-24	70	88.4301	4.4	3.6
35	54	F	158	60	1.61	137	87	2261	2539	67	97	69	86	-21	64	80.6826	5.2	4.1

## Sheet: 140-150
	age	sex	height	weight	BSI	SBP	DBP	GWI	GCW	GWW	GWE	HR	FR	GLS	EF	LVMI	glucose	cho
1	51	M	178	81	1.99	144	78	2274	2785	118	95	82	81	-20	70	77.3172	5.2	4.4
2	61	M	174	70	1.84	148	87	2254	2790	111	95	76	84	-18	62	101.056	5.4	4.3
3	35	M	175	90	2.06	147	106	2337	2675	148	94	81	74	-19	73	87.1368	4.6	3.8
4	58	F	150	65	1.6	149	86	2457	2625	91	96	79	86	-19	69	73.5737	5	5.1
5	62	F	156	55	1.53	149	92	2895	3133	59	98	88	86	-22	70	71.9587	4.7	4.6
6	32	M	177	65	1.81	143	93	1934	2618	151	94	69	86	-19	64	57.618	4.3	3.1
7	54	M	167	78	1.87	145	87	2554	2707	71	97	72	86	-20	67	94.6896	4.8	4.2
8	48	F	163	70	1.76	149	89	2674	3034	117	96	76	84	-21	68	65.6511	4.9	4.6
9	45	M	178	87	2.05	145	92	2545	2733	64	97	80	81	-19	66	77.1602	5	4.7
10	34	M	180	108	2.27	145	82	2352	2650	112	95	84	62	-20	62	80.4298	4.4	5
11	55	F	155	53	1.5	144	83	1898	2589	131	94	76	86	-21	64	85.886	4.8	3.8
12	35	M	171	66	1.77	146	92	2378	2759	64	97	72	84	-20	63	74.1913	4.3	4.6
13	41	M	165	92	1.99	145	94	2100	2349	47	97	77	86	-19	63	85.1552	4.6	4.4
14	61	F	167	68	1.76	145	89	2437	2713	50	98	69	86	-20	71	93.0883	4.8	4.8
15	32	M	174	86	2.01	146	98	2512	2727	84	96	79	86	-21	69	78.7769	4	3.9
16	52	F	163	60	1.64	146	87	2370	2560	76	97	66	84	-19	60	75.1151	5.2	3.3
17	58	F	155	65	1.64	142	87	2438	2748	82	96	76	84	-21	64	74.3318	4.9	5.2
18	67	F	155	55	1.53	140	86	2195	2721	56	97	82	86	-20	63	75.1455	4.2	3.4
19	24	M	186	80	2.04	148	80	2290	2518	58	97	86	86	-19	62	73.6232	5.1	3.8
20	66	M	168	79	1.89	145	65	2679	2912	56	98	67	84	-21	70	87.1439	6	3.9
21	63	M	180	85	2.05	145	85	2149	2589	103	95	79	84	-17	63	89.5443	4.9	4.5
22	53	M	175	80	1.96	142	83	2240	2663	103	96	77	86	-20	66	81.4889	4.8	4.6
23	40	F	160	57	1.57	146	86	2196	2521	54	97	82	86	-18	63	72.6764	4.6	4.2
24	55	M	174	82	1.98	145	89	2045	2315	81	96	89	84	-19	55	85.8144	4.7	2.9
25	27	M	175	87	2.03	144	87	2441	2723	71	97	65	74	-21	62	72.9308	5	3.9
26	54	F	160	60	1.62	146	74	2650	2877	57	97	76	86	-21	63	82.8151	5.6	5
27	43	F	161	68	1.72	140	92	2434	2723	110	95	72	84	-20	67	61.9016	4.9	4.7
28	68	F	171	75	1.87	147	87	2658	3153	58	98	88	79	-22	76	69.8619	4.6	4.5
29	55	F	165	72	1.79	141	91	2165	2562	80	96	77	86	-20	58	75.5991	4.2	4.6

## Sheet: 150-160
	age	sex	height	weight	BSI	SBP	DBP	GWI	GCW	GWW	GWE	HR	FR	GLS	EF	LVMI	glucose	cho
1	51	F	165	68	1.75	151	99	2262	2424	56	97	83	86	-18	67	77.3054	5.1	4.1
2	52	F	159	66	1.68	153	87	2841	3019	150	94	79	84	-22	78	82.2906	4.8	3.8
3	51	M	173	67	1.8	150	85	2555	2924	42	98	84	81	-22	65	90.3158	5.6	3.7
4	43	F	164	65	1.71	153	85	2832	3103	64	97	75	86	-22	64	90.143	4.9	4.4
5	35	F	164	72	1.78	151	105	2510	2902	92	96	70	84	-20	63	60.5067	4.7	5
6	53	M	170	60	1.69	152	91	2575	3227	131	95	65	86	-21	74	81.5403	5.2	3.9
7	37	F	158	70	1.72	159	102	2296	2761	88	96	82	86	-19	60	92.0217	5.1	4.5
8	58	F	162	60	1.64	156	91	2465	2978	41	98	74	86	-21	63	84.7635	4.8	3.6
9	49	M	170	70	1.81	154	107	2376	2804	94	96	82	86	-19	66	102.887	5.9	4.1
10	55	F	164	56	1.6	152	90	2423	2858	56	97	74	84	-21	62	61.1216	6	3
11	65	F	155	53	1.5	158	82	2898	3438	85	97	78	84	-23	65	92.5724	4.7	4.7
12	52	F	152	57	1.53	155	86	2369	2674	87	96	68	86	-18	60	78.665	5.2	3.6
13	49	F	160	62	1.64	152	91	2430	2762	62	97	79	86	-20	63	63.34	4.6	3.1
14	47	F	162	57	1.59	153	91	2348	2773	90	96	85	81	-18	60	83.8345	4.8	4.6
15	39	M	175	73	1.88	158	76	2621	3021	136	95	90	86	-20	71	105.067	5.6	5
16	63	M	180	85	2.05	155	85	2325	2735	106	95	95	79	-17	63	89.6711	5	4.8
17	41	F	160	57	1.58	151	87	2347	2817	81	97	85	86	-20	52	68.1398	5.4	3.5
18	58	M	183	89	2.11	150	75	2700	3009	115	96	76	74	-21	71	86.6738	4.7	3.2
19	20	M	190	98	2.26	157	95	2357	2709	62	97	72	81	-17	65	76.6153	4.9	4.9
20	31	F	165	55	1.6	155	113	2092	2423	114	95	72	86	-17	55	82.5835	4.3	3.9

## Sheet: >160
	age	sex	height	weight	BSI	SBP	DBP	GWI	GCW	GWW	GWE	HR	FR	GLS	EF	LVMI	glucose	cholesterole
1	52	F	166	79	1.87	164	77	2748	3086	195	93	88	81	-20	70	81.1619	4.2	4.2
2	64	F	163	53	1.56	184	104	3355	3602	115	96	75	86	-21	58	92.2626	4	3.8
3	46	F	165	90	1.97	171	106	3282	3543	144	95	86	74	-22	65	92.5257	5.8	4.4
4	52	F	165	65	1.72	163	98	3171	3586	210	94	80	84	-22	72	70.5839	4.9	3.9
5	34	M	173	80	1.94	189	112	2389	2786	108	96	79	86	-16	52	88.5267	5	4.8
6	21	M	184	90	2.13	161	82	2204	2632	112	95	67	86	-17	58	79.3403	5.1	4.5
7	52	F	166	80	1.88	165	101	3012	3276	72	97	85	86	-22	67	87.7814	4.6	3.8
8	41	F	158	65	1.66	163	90	2726	3349	122	96	72	84	-20	65	90.4542	5.1	4.2
9	27	M	175	84	2	163	94	2498	2939	212	92	88	86	-19	65	96.658	4.8	5
10	56	F	157	65	1.66	164	92	3193	3536	152	95	69	84	-23	69	88.286	5.7	4.9
11	63	F	166	68	1.76	172	92	2314	2767	126	93	73	86	-17	55	98.4653	4.4	3.2
12	33	M	175	80	1.9	161	96	2212	2591	67	97	84	86	-17	55	83.0453	5.2	3.8
13	38	F	155	47	1.43	165	91	2618	2917	140	95	77	86	-18	66	73.449	4.9	4.7
14	32	M	171	72	1.83	172	101	2750	3125	71	97	82	86	-20	66	108.725	5.5	5.1
15	24	M	182	80	2.01	168	98	2600	2823	72	97	76	79	-19	60	77.1433	4.6	4.5
16	63	M	174	81	1.96	160	95	2368	2797	175	93	92	81	-17	64	83.7357	5.1	3.5
17	56	F	156	67	1.67	178	107	2886	3481	118	96	82	86	-20	66	94.543	5	4.2
18	38	F	162	62	1.65	162	74	2559	2846	98	95	75	84	-21	58	69.1294	5.7	4
19	56	F	162	54	1.57	161	82	2312	2852	131	95	89	86	-18	61	99.0524	5.6	4.3
20	29	M	175	75	1.9	180	116	2644	3163	81	97	82	84	-18	62	72.7622	4.9	3.5
21	45	M	171	94	2.06	160	104	2601	3040	104	96	68	84	-20	65	93.3412	5.6	4.5
22	55	F	165	70	1.77	174	105	2739	3015	120	95	80	86	-18	69	67.2435	5.2	4

## Sheet: BIAS
	GWI1	GCW1	GWW1	GWE1	GWI2	GCW2	GWW2	GWE2	GWI3	GCW3	GWW3	GWE3	GWI2-GWI1	GWC2-GWC1	GWW2-GWW1	GWE2-GWE1	GWI3-GWI1	GWC3-GWC1	GWW3-GWW1	GWE3-GWE1
1	1854	2103	46	97	1807	2062	50	97	1869	2116	50	97	-47	-41	4	0	15	13	4	0
2	1864	2155	52	97	1888	2156	93	95	1992	2265	36	98	24	1	41	-2	128	110	-16	1
3	1731	2027	62	96	1716	2016	84	95	1731	2034	65	96	-15	-11	22	-1	0	7	3	0
4	1843	2024	31	98	1831	2004	41	97	1809	2001	48	97	-12	-20	10	-1	-34	-23	17	-1
5	1851	2000	59	96	1781	1985	51	97	1797	2004	50	97	-70	-15	-8	1	-54	4	-9	1
6	1637	1980	40	98	1568	1920	47	97	1591	1924	36	98	-69	-60	7	-1	-46	-56	-4	0
7	1589	1973	82	95	1625	2005	60	96	1474	1844	68	96	36	32	-22	1	-115	-129	-14	1
8	1882	2261	89	95	1813	2175	71	96	1929	2241	45	97	-69	-86	-18	1	47	-20	-44	2
9	1463	1678	64	96	1445	1642	40	97	1398	1598	46	97	-18	-36	-24	1	-65	-80	-18	1
10	1682	2093	109	95	1652	2035	105	95	1698	2052	70	96	-30	-58	-4	0	16	-41	-39	1
11	2146	2310	63	97	2244	2416	44	98	2197	2357	49	97	98	106	-19	1	51	47	-14	0
12	1662	1947	50	97	1701	1973	40	98	1678	1938	37	98	39	26	-10	1	16	-9	-13	1
13	1895	2176	47	97	1989	2268	50	97	1975	2248	57	97	94	92	3	0	80	72	10	0
14	1979	2338	76	95	2081	2406	61	97	2007	2345	70	97	102	68	-15	2	28	7	-6	2
15	2064	2286	86	96	1964	2290	84	95	1908	2107	68	96	-100	4	-2	-1	-156	-179	-18	0
16	2203	2458	64	97	2312	2573	65	97	2368	2619	57	97	109	115	1	0	165	161	-7	0
17	1871	2343	81	96	1919	2311	76	96	1861	2262	83	96	48	-32	-5	0	-10	-81	2	0
18	2185	2410	57	96	2087	2284	76	96	2134	2337	90	95	-98	-126	19	0	-51	-73	33	-1
19	1998	2360	147	93	2006	2402	95	95	2025	2430	160	93	8	42	-52	2	27	70	13	0
20	2029	2253	90	96	2002	2387	100	95	1962	2189	88	96	-27	134	10	-1	-67	-64	-2	0
21	2650	2877	57	97	2685	2921	107	96	2675	3006	152	95	35	44	50	-1	25	129	95	-2
22	2434	2723	110	95	2474	2725	148	94	2537	2779	126	95	40	2	38	-1	103	56	16	0
23	1934	2618	151	94	1846	2498	145	94	1951	2507	130	95	-88	-120	-6	0	17	-111	-21	1
24	2895	3133	59	98	3128	3462	49	98	2924	3231	52	98	233	329	-10	0	29	98	-7	0
25	2254	2790	111	95	2220	2790	132	94	2127	2625	95	96	-34	0	21	-1	-127	-165	-16	1
26	2700	3009	115	96	2744	2992	48	98	2680	2903	55	98	44	-17	-67	2	-20	-106	-60	2
27	2430	2762	62	97	2378	2807	87	96	2200	2638	90	95	-52	45	25	-1	-230	-124	28	-2
28	2555	2924	42	98	2646	3054	80	97	2609	3023	77	97	91	130	38	-1	54	99	35	-1
29	2357	2709	62	97	2237	2589	42	98	2275	2683	83	96	-120	-120	-20	1	-82	-26	21	-1
30	2423	2858	56	97	2249	2743	86	96	2294	2646	72	97	-174	-115	30	-1	-129	-212	16	0
31	2312	2852	131	95	2286	2738	169	94	2350	2780	180	94	-26	-114	38	-1	38	-72	49	-1
32	2886	3481	118	96	2827	3487	124	96	2892	3480	147	96	-59	6	6	0	6	-1	29	0
33	3193	3536	152	95	3108	3442	167	95	3055	3437	145	95	-85	-94	15	0	-138	-99	-7	0
34	2314	2767	126	93	2289	2573	110	94	2219	2675	92	95	-25	-194	-16	1	-95	-92	-34	2
35	3012	3276	72	97	2800	3042	99	96	2800	3009	90	96	-212	-234	27	-1	-212	-267	18	-1
36	1620	1754	41	97	1649	1803	41	97	1693	1821	53	96	29	49	0	0	73	67	12	-1
37	1605	1773	33	97	1600	1760	26	98	1608	1762	16	98	-5	-13	-7	1	3	-11	-17	1
38	1587	1765	31	98	1647	1875	44	97	1563	1778	54	96	60	110	13	-1	-24	13	23	-2
39	1274	1521	69	94	1224	1423	61	96	1372	1579	74	95	-50	-98	-8	2	98	58	5	1
40	1754	1866	46	97	1644	1777	47	97	1611	1743	42	97	-110	-89	1	0	-143	-123	-4	0
